# Supplementary material for: Clostridium perfringens Associated with Foodborne Infections of Animal Origins: Insights into Prevalence, Antimicrobial Resistance, Toxin Genes Profiles, and Toxinotypes
Source: Biology (Basel). 2022 Apr 1;11(4):551. doi: 10.3390/biology11040551 (PMC9028928; doi:10.3390/biology11040551)
Supplement: Supplementary file 1 [file biology-11-00551-s001.zip]

Archive with 1 entries (1 files):
- biology-1611869-supplementary.pdf
